# Supplementary material for: Phosphorus Alters the Metabolism of Sugars and Amino Acids in Elite Wheat Grains
Source: Plants (Basel). 2025 Oct 13;14(20):3152. doi: 10.3390/plants14203152 (PMC12566986; doi:10.3390/plants14203152)
Supplement: Supplementary file 1 [file plants-14-03152-s001.zip]

Archive with 1 entries (1 files):
- plants-3889694-supplementary.pdf
